# Supplementary material for: Embryo and larval biology of the deep-sea octocoral Dentomuricea aff. meteor under different temperature regimes
Source: PeerJ. 2021 Aug 2;9:e11604. doi: 10.7717/peerj.11604 (PMC8340903; doi:10.7717/peerj.11604)
Supplement: Supplemental Information 1 [file peerj-09-11604-s001.r]

##-----------------------------------------------------------------------------
##Larval biology of the octocoral species Dentomuricea aff. meteor 
##under different temperature regimes
## Rakka M., Godinho A., Orejas C., Carreiro-Silva M.
## Code and statistical analysis
##Creation Date:7/4/2020
##Last update:3/3/2021
##-----------------------------------------------------------------------------


#Libraries
library(tidyverse)
library(ggplot2)
library(gridExtra)
library(visreg)
library(Cairo)
library(readxl)
library(ggpubr)


##----------------------------------------------------------------------------
##Read Data
##----------------------------------------------------------------------------

path<-"MRakka_etal_LarvalBiologyDmeteor_Data.xlsx"
devdat<-read_excel(path,sheet=1)
str(devdat)

mylevs<-c("unfertilized egg","fertilized egg","2-cell","4-cell","8-cell","16-cell","32-cell",
          "64-cell","blastula","gastrula","late gastrula","planula","anomalous")

devdat<-devdat %>%
 filter(!is.na(Stage2))%>%
 mutate(mystage=as_factor(Stage2),
        mystage=fct_relevel(mystage,mylevs),
        mystage=recode(mystage,"gastrula"="early gastrula"))

##----------------------------------------------------------------------------
##Developmental stages
##----------------------------------------------------------------------------
hourlevs<-c("1-2","3-6","7-10","16-24","40-48","64-72","96")

totcount<-devdat %>%
 mutate(Temp=as_factor(Temperature),
        Temp=recode(Temp,"13"="13°C","15"="15°C"),
        HourFromSpawn2=case_when(HourFromSpawn%in%c(1:2)~"1-2",
                                 HourFromSpawn%in%c(3:6)~"3-6",
                                 HourFromSpawn%in%c(7:10)~"7-10",
                                 HourFromSpawn%in%c(16:32)~"16-24",
                                 HourFromSpawn%in%c(40:52)~"40-48",
                                 HourFromSpawn%in%c(64:76)~"64-72",
                          TRUE~"96"),
        HourFromSpawn2=fct_relevel(HourFromSpawn2,hourlevs))%>%
 select(Batch,Temp,HourFromSpawn2,mystage) %>% 
 filter(!mystage%in%c(NA,"anomalous","unfertilized egg")) %>%
 count(Temp,HourFromSpawn2,mystage) %>%
 group_by(Temp,HourFromSpawn2) %>%
 mutate(totcount=sum(n))%>%
 mutate(perstage=n/totcount) %>%
 unique() 


fig1<-ggplot(totcount,aes(y=perstage,x=as.factor(HourFromSpawn2)))+
	geom_bar(aes(fill=mystage),stat="identity")+
	facet_wrap(~Temp,ncol=1,scales="free")+
	scale_fill_viridis_d(direction=1)+
	theme_bw()+
	theme(legend.title=element_blank(),
	      strip.background=element_rect(colour="black",fill="white"),
	      axis.text.x = element_text(angle=45,vjust=0.9,hjust=0.8))+
	ylab("Percentage(%)")+xlab("Time from spawning (h)")+
  geom_label(aes(label=totcount,y=0),stat='identity', size=2.5)

pdf(file="Graphs/Figure2.pdf", 
    width=4.5,height=5)
print(fig1)
dev.off()

##----------------------------------------------------------------------------
##Embryo and larval size
##----------------------------------------------------------------------------


devdat<-devdat%>%
 rename("Diam_small"="Diameter(small)","Diam_big"="Diameter(big)")%>%
 mutate(vol=4*3.14*(Diam_big/2)^2*(Diam_small/2)/3,
        lwratio=Diam_big/Diam_small)

avtab<-devdat%>%
        group_by(Temperature,mystage)%>%
        summarize(volmean=mean(vol,na.rm=T),
                  volsd=sd(vol,na.rm=T),
                  lwmean=mean(lwratio,na.rm=T),
                  lwsd=sd(lwratio,na.rm=T))

devdat%>%filter(mystage%in%levels(mystage)[1:6])%>%
        summarize(avsize=mean(vol,na.rm=TRUE),
                  sdsize=sd(vol,na.rm=TRUE))

devdat%>%filter(mystage=="planula")%>%
        group_by(HourFromSpawn)%>%
        summarize(avsize=mean(vol,na.rm=TRUE),
                  sdsize=sd(vol,na.rm=TRUE))

mylevs<-c("unfertilized egg","fertilized egg","2-cell","4-cell","8-cell","16-cell","32-cell",
          "64-cell","blastula","early gastrula","late gastrula","planula","planula_96","planula_336","anomalous")

sizvol<-devdat%>%
mutate(mystage2=as_factor(ifelse(HourFromSpawn==96|HourFromSpawn==336,
                        paste(mystage,HourFromSpawn,sep="_"),
                        paste(mystage))),
       Temperature=as_factor(Temperature),
       mystage2=fct_relevel(mystage2,mylevs),
       mystage2=recode(mystage2,"planula_96"="planula 4","planula_336"="planula 14"))


thelmfun<-function(y,mydat){
 mod0<-lm(as.formula(paste(y,"~1")),data=mydat)
 mod1<-lm(as.formula(paste(y,"~","mystage2")),data=mydat)
 mod2<-lm(as.formula(paste(y,"~","mystage2","+Temperature")),data=mydat)
 mod3<-lm(as.formula(paste(y,"~","mystage2","*Temperature")),data=mydat)
 myan=anova(mod0,mod1,mod2,mod3,test="Chisq")
 bestmod<-if(myan$`Pr(>Chi)`[2]<0.05){mod1}else{mod0}
 aicvals<-AIC(mod0,mod1,mod2,mod3)
 bestsum=summary(mod1)
 bestplots<-plot(bestmod)
 return(list(myan,aicvals,bestsum,bestplots))
}

thelmfun(y="vol",mydat=sizvol)
thelmfun(y="lwratio",mydat=sizvol)

# Model Results graphically
modsize<-lm(vol~mystage2,data=sizvol)
vissize<-visreg(modsize,plot=FALSE)

volplot<-ggplot() +
  geom_jitter(data=vissize$res,aes(mystage2, visregRes))+
  geom_boxplot(data=vissize$fit,aes(y = visregFit,x=as.factor(mystage2)))+
  geom_errorbar(data=vissize$fit,aes(ymin=visregLwr,ymax=visregUpr,x=as.factor(mystage2)))+
  theme_light()+
  theme(legend.title=element_blank(),legend.position=c(0.9,0.4),
        legend.background = element_blank(),
        axis.text.x=element_text(angle=90))+
  ylab(bquote('Volume ('*'m'~m^-1*')'))+xlab("")


modvol<-lm(lwratio~mystage2*Temperature,data=sizvol)

vislw<-visreg(modvol,xvar="mystage2",by="Temperature",plot=F)

lwplot<-ggplot() +
  geom_jitter(data=vislw$res,aes(mystage2, visregRes))+
  geom_boxplot(data=vislw$fit,aes(y = visregFit,x=as.factor(mystage2)))+
  geom_errorbar(data=vislw$fit,aes(ymin=visregLwr,ymax=visregUpr,x=as.factor(mystage2)))+
  facet_wrap(~Temperature,ncol=1)+
  theme_light()+
  theme(legend.title=element_blank(),legend.position=c(0.9,0.4),
        legend.background = element_blank(),
        axis.text.x=element_text(angle=90),
        strip.background = element_rect(fill="white",colour="gray"),
        strip.text=element_text(colour="black"))+
  ylab("Length/width ratio")+xlab("")

pdf(file="Graphs/FigureS1.pdf", 
    width=5.5,height=4)
ggarrange(volplot,lwplot,ncol=2,labels=c("A","B"))
dev.off()

##----------------------------------------------------------------------------
##Survival analysis
##----------------------------------------------------------------------------
library(survival)
library(survminer)

survdat<-read_excel(path,sheet=2)%>%
  mutate(dead=ifelse(Trunc==0,1,0),
         Batch=as_factor(Batch))

survdat$Temperature <- factor(survdat$Temperature, 
                              levels = c("13", "15"), 
                              labels = c("13°C", "15°C"))
survdat$dead<-ifelse(survdat$Trunc==0,1,0)

surv_object <- Surv(time = survdat$LastDayAlive,event = survdat$dead)

fit1 <- survfit(surv_object ~ Temperature, data = survdat)
summary(fit1)
ggsurvplot(fit1, data = survdat)


survdiff(Surv(LastDayAlive,dead)~ Temperature, data = survdat)

pooled<-ggsurvplot(fit1, conf.int=TRUE, pval=FALSE,  
                   legend.labs=c("13°C", "15°C"),legend.title="Temperature", 
                   palette=c("gray32", "gray60"),  
                   risk.table.height=.25,xlab="Time (days)",risk.table = FALSE)

pdf(file="Graphs/Figure3.pdf", 
    width=5,height=4.5)
pooled
dev.off()

survdat13<-survdat[survdat$Temperature=="13°C",]
surv_13 <- Surv(time = survdat13$LastDayAlive,event = survdat13$dead)
fit2 <- survfit(surv_13 ~ Batch, data = survdat13)
summary(fit2)
ggsurvplot(fit2, data = survdat13, pval = TRUE)


survdat15<-survdat[survdat$Temperature=="15°C",]
surv_15 <- Surv(time = survdat15$LastDayAlive,event = survdat15$dead)
fit3 <- survfit(surv_15 ~ Batch, data = survdat15)
summary(fit3)
ggsurvplot(fit3, data = survdat15, pval = TRUE)

#Combine fits
surv_object13 <- Surv(time = survdat13$LastDayAlive,event = survdat13$dead)
fit13 <- survfit(surv_object13 ~ 1, data = survdat13)
surv_object15 <- Surv(time = survdat15$LastDayAlive,event = survdat15$dead)
fit15<-survfit(surv_object15 ~ 1, data = survdat15)

fitall13 <- list(batches = fit2, pooled = fit13)
temp13<-ggsurvplot_combine(fitall13, survdat,palette=c("gray60","gray61","gray62","gray64",
                                                       "gray65","black"),legend="none",xlab="Days",title="13°C")
fitall15<-list(batches = fit3, pooled = fit15)
temp15<- ggsurvplot_combine(fitall15, survdat,palette=c("gray60","gray61","gray62","gray64",
                                                        "gray65","black"),legend="none",xlab="Days",title="15°C",ylab="")
tog<-list(temp13,temp15)
figs1<-arrange_ggsurvplots(tog,nrow=1,print="TRUE")

pdf(file="Graphs/FigureS2.pdf", 
    width=5.5,height=3)
print(figs1)
dev.off()

##----------------------------------------------------------------------------
##Larval stages
##----------------------------------------------------------------------------
library(reshape2)
library(tidyverse)
library(VIM)
library(tidyr)
library(lmtest)
library(mgcv)

mordat<-read_excel(path,sheet=3)

mordat4<-mordat%>%
  select(Batch,Temperature,DaysFromSpawn,Count,Planula:Deformed)

allmet<-pivot_longer(mordat4, cols=c("Planula","Metamorphosed","Settled","Deformed"), 
                     names_to="stage")%>%
  mutate(value=replace_na(value,0))%>%
  droplevels()%>%
  complete(nesting(Temperature,Batch),DaysFromSpawn=1:39,stage)%>%
  group_by(stage,Batch)%>%
  nest()%>%
  mutate(newdat=map(data,~approx(.x$DaysFromSpawn,.x$value,xout=.x$DaysFromSpawn)))%>%
  unnest_wider(newdat)%>%
  unnest(cols=c(data,x,y))%>%
  ungroup()%>%
  mutate(y=ifelse(y<1,0,y))%>%
  group_by(Batch,Temperature,DaysFromSpawn)%>%
  mutate(plann=sum(y, na.rm=TRUE),perc=y/plann,
         stage=fct_relevel(stage,"Planula","Metamorphosed","Settled","Deformed"))%>%
  ungroup()%>%
  mutate(Temperature=recode(Temperature,"13"="13°C","15"="15°C"))

allmet%>%
  filter(DaysFromSpawn>=2)%>%
  group_by(Batch,Temperature)%>%
  mutate(inlar=ifelse(Temperature=="13°C",sum(y[DaysFromSpawn==2]),sum(y[DaysFromSpawn==3])))%>%
  mutate(totper=y/inlar)%>%
  group_by(Temperature,stage,DaysFromSpawn)%>%
  summarize(mean(totper,na.rm=TRUE))%>%
  filter(DaysFromSpawn==39)

allmet%>%
  filter(stage=="Metamorphosed")%>%
  group_by(Temperature,DaysFromSpawn)%>%
  summarize(yall=sum(y,na.rm=T))%>%
  group_by(Temperature)%>%
  summarize(max(yall,na.rm=T))
  

figall<-allmet%>%
  filter(DaysFromSpawn>=2)%>%
  mutate()%>%
  group_by(DaysFromSpawn,Temperature)%>%
  summarize(survlar=sum(y,na.rm=TRUE))%>%
  ggplot(aes(y=survlar,x=DaysFromSpawn))+
  geom_vline(xintercept = 36,linetype="dashed",colour="gray71")+
  #geom_errorbar(aes(ymin=avsurv-sdsurv,ymax=avsurv+sdsurv),colour="gray")+
  geom_point(aes(colour=as.factor(Temperature)))+
  theme_bw()+ylab("Total larvae")+
  scale_x_continuous(limits=c(3,40),breaks=seq(0, 100, by = 10))+
  theme(legend.title=element_blank(),
        strip.background = element_rect(colour="black",fill="white"),
        legend.position=c(0.8,0.9),
        legend.background = element_blank(),
        legend.key.size = unit(0.2, 'cm'),
        axis.title.x = element_blank())+
  scale_colour_manual(values=c("black", "gray60"))
  

allnewmeans<-allmet%>%
  group_by(DaysFromSpawn,stage,Temperature)%>%
  summarize(mymean=mean(perc,na.rm=T),mysd=sd(perc,na.rm=T))%>%
  mutate(pery=mymean*100,persd=mysd*100)

fig4<-ggplot(allnewmeans,aes(y=mymean,x=DaysFromSpawn))+
  geom_vline(xintercept = 36,linetype="dashed",colour="gray71")+
  geom_errorbar(aes(ymin=mymean-mysd,ymax=mymean+mysd),colour="gray")+
  geom_point(aes(colour=as.factor(Temperature)))+
  facet_wrap(~stage,ncol=1,scales="free")+
  theme_bw()+xlab("Days")+ylab("Proportion of larvae (%)")+
  scale_x_continuous(limits=c(3,40))+
  theme(legend.title=element_blank(),
        strip.background = element_rect(colour="black",fill="white"),
        legend.position="none")+
  scale_colour_manual(values=c("black", "gray60"))


pdf(file="Graphs/Figure4.pdf", 
    width=5.5,height=7)

ggarrange(figall,fig4,heights = c(0.5, 2),align = "v",ncol=1,labels=c("A","B"),
          font.label = list(size = 11))
dev.off()

## Statistical analysis of different larval stages
joinbatch<-allmet%>%
  filter(DaysFromSpawn>=2)%>%
  mutate(Temperature=as_factor(Temperature))%>%
  rename(props=y)%>%
  group_by(stage)%>%
  nest()


bingam<-function(mydat){
  m0<-gam(perc~1,data=mydat,family=binomial,method = 'REML',weights = plann)
  m1<-gam(perc~s(DaysFromSpawn,k=4),data=mydat,family=binomial,method = 'REML',weights = plann)
  m2<-gam(perc~s(DaysFromSpawn,k=4)+Temperature,data=mydat,family=binomial,method = 'REML',weights = plann)
  m3<-gam(perc~s(DaysFromSpawn, by=Temperature,k=4),data=mydat,family=binomial,method = 'REML',weights = plann)
  aictab<-AIC(m0,m1,m2,m3)
  anovtab<-lrtest(m0,m1,m2,m3)
  return(list(anovtab,aictab))
}

map(joinbatch$data,~bingam(.))

models<-joinbatch%>%mutate(glms=map2(stage, data, ~
                                       if(.x=="Planula"){gam(perc~s(DaysFromSpawn,k=4)+Temperature,
                                                                   data=.y,family=binomial,weights = plann)}else{
                                                                     gam(perc~s(DaysFromSpawn,k=4,by=Temperature),data=.y,
                                                                         family=binomial,weights = plann)}),
                           forms=paste(map(glms,"formula")))

map(models$glms,~summary(.))

#Model results


makevis<-function(x,y,z){if(grepl("Temperature",x)){
  visreg(y,xvar="DaysFromSpawn",by="Temperature",
         overlay=TRUE,plot=FALSE,data=z)}else{visreg(y,xvar="DaysFromSpawn",
                                                     overlay=TRUE,plot=FALSE,data=z)}}     
 
visregs<-mapply(x=models$forms,y=models$glms,z=models$data,makevis,SIMPLIFY=FALSE)


visplots<-lapply(visregs,function(x) if("Temperature"%in%names(x[["fit"]])){
  ggplot(x[["fit"]],aes(DaysFromSpawn, visregFit, 
    linetype=factor(Temperature), fill=factor(Temperature))) +
    geom_ribbon(aes(ymin=visregLwr, ymax=visregUpr), alpha=0.5, 
              colour="grey50", linetype=1, size=0.2) +
    geom_line()+
    scale_fill_grey(start=0.5, end=0.8)+
    theme_light()+
    theme(legend.title=element_blank(),legend.position=c(0.85,0.45),
        legend.background = element_blank())+
    ylab("Proportion of larvae")+xlab("Days from spawning")}else{
  ggplot(x[["fit"]],aes(DaysFromSpawn, visregFit)) +
      geom_ribbon(aes(ymin=visregLwr, ymax=visregUpr), alpha=0.5, 
                  colour="grey50", linetype=1, size=0.2) +
      geom_line()+
      scale_fill_grey(start=0.5, end=0.8)+
      theme_light()+
      theme(legend.position="none")+
      ylab("Proportion of larvae")+xlab("Days from spawning") 
  })

pdf(file="Graphs/FigureS5.pdf", 
    width=5.7,height=5)
 ggarrange(plotlist=visplots, labels = joinbatch$stage)
 dev.off()

visplots[[1]]
#Model diagnostics
par(mfrow=c(4,4))
 lapply(models$glms,function(x)gam.check(x) ) 

 
##----------------------------------------------------------------------------
##Swimming behaviour
##----------------------------------------------------------------------------

alltracks<-read_excel(path,sheet=4)
alltracks<-as_tibble(alltracks)

alltracks %>%
  filter(TRACK_DISPLACEMENT>2)%>%
   group_by(daysfspawn,Temp) %>%
   summarize(meansp=mean(TRACK_MEAN_SPEED,na.rm=T),sdt=sd(TRACK_MEAN_SPEED,na.rm=T))

##Swimming speed-statistical analysis

thelmfun2<-function(y,mydat){
  mod0<-lm(as.formula(paste(y,"~1")),data=mydat)
  mod1<-lm(as.formula(paste(y,"~","daysfspawn")),data=mydat)
  mod2<-lm(as.formula(paste(y,"~","daysfspawn","+dir")),data=mydat)
  mod3<-lm(as.formula(paste(y,"~","daysfspawn","*dir")),data=mydat)
  myan=anova(mod0,mod1,mod2,mod3,test="Chisq")
  aicvals=AIC(mod0,mod1,mod2,mod3)
  bestmod<-if(myan$`Pr(>Chi)`[2]<0.05){mod1}else{mod0}
  bestsum=summary(mod1)
  bestplots<-plot(bestmod)
  return(list(myan,aicvals,bestsum,bestplots))
}

nested_dat<-alltracks %>%
  mutate(daysfspawn=as_factor(daysfspawn))%>%
  arrange(Temp)%>%
  group_by(Temp)%>%
  nest()

map(nested_dat$data,~thelmfun2(y="TRACK_MEAN_SPEED",mydat=.x))

nested_dat<-nested_dat%>%
  mutate(mods=map(data,~lm(TRACK_MEAN_SPEED~daysfspawn,data=.x)))

#Plot model effects

visswim<-lapply(nested_dat$mods,function(x) visreg(x,xvar="daysfspawn",plot=FALSE))

visswimplots<-lapply(visswim,function(x) ggplot() +
                        geom_jitter(data=x$res,aes(daysfspawn, visregRes))+
                        geom_boxplot(data=x$fit,aes(y = visregFit,x=as.factor(daysfspawn)),
                                                    colour="black")+
                       geom_errorbar(data=x$fit,aes(ymin=visregLwr,ymax=visregUpr,x=daysfspawn))+
                   theme_light()+
                   theme(legend.title=element_blank(),legend.position=c(0.9,0.4),
                         legend.background = element_blank())+
                   ylab(expression(paste("Swimming velocity (mm/ ", s^1,")",sep="")))+
                     xlab("Days from spawning"))


plotnames2<-as.list(nested_dat$Temp)
pdf(file="Graphs/FigureS3.pdf", 
    width=4.5,height=4.5)
 grid.arrange(grobs=mapply(X=visswimplots, Y=plotnames2,function(X,Y){arrangeGrob(X,top=Y)}))
dev.off()

##Compare between temperatures
alltracks<-alltracks%>%
  mutate(Temp=as_factor(Temp),daysfspawn=as_factor(daysfspawn))

thelmfun3<-function(y,mydat){
  mod0<-lm(as.formula(paste(y,"~1")),data=mydat)
  mod1<-lm(as.formula(paste(y,"~","daysfspawn")),data=mydat)
  mod2<-lm(as.formula(paste(y,"~","daysfspawn","+Temp")),data=mydat)
  mod3<-lm(as.formula(paste(y,"~","daysfspawn","*Temp")),data=mydat)
  myan=anova(mod0,mod1,mod2,mod3,test="Chisq")
  aicvals=AIC(mod0,mod1,mod2,mod3)
  bestmod<-if(myan$`Pr(>Chi)`[2]<0.05){mod1}else{mod0}
  bestplots<-plot(bestmod)
  return(list(myan,aicvals,bestplots))
}

thelmfun3(mydat=alltracks,y="TRACK_MEAN_SPEED")
bestmodel<-lm(TRACK_MEAN_SPEED~ daysfspawn+Temp, data=alltracks)
pdf(file="Graphs/FigureS4.pdf", 
    width=4.5,height=4)
  visreg(bestmodel,xvar="daysfspawn",by="Temp",overlay=T,line=list(col=c("gray","black")),
       fill=list(col=c("gray","black"),a=0.2),points=list(col=c("gray","black")),
       ylab=expression(paste("Swimming velocity (mm/ ", s^1,")",sep="")),
       xlab="Days from spawning")

dev.off()


##Percentage up/down-statistical analysis
direc<-alltracks%>%
  group_by(daysfspawn,Batch,Temp,dir)%>%
  summarize(ndir=n())%>%
  mutate(per= prop.table(ndir) * 100)

direc%>%group_by(daysfspawn,Temp,dir)%>%
  summarize(meansp=mean(per,na.rm=T),sdt=sd(per,na.rm=T))

direc%>%group_by(Temp,dir)%>%
  summarize(meansp=mean(per,na.rm=T),sdt=sd(per,na.rm=T))

nested_direc<-direc%>%
  group_by(Temp)%>%
  nest()

map(nested_direc$data,~thelmfun2(y="per",mydat=.x))
